# Supplementary material for: Limonin, an AMPK Activator, Inhibits Hepatic Lipid Accumulation in High Fat Diet Fed Mice
Source: Front Pharmacol. 2022 Jan 24;13:833705. doi: 10.3389/fphar.2022.833705 (PMC8819594; doi:10.3389/fphar.2022.833705)
Supplement: Supplementary file 4 [file DataSheet2.xlsx]

## Sheet: Fig.1
food intake
NCD	NCD+Lim	HFD	HFD+Lim
11.8938	10.7063	10.1562	10.2688
8.9625	7.8	6.3375	6.25
9.525	10.6937	9.825	9.40625
8.83125	7.9	6.13125	10.0563
12.2688	11.5563	10.3125	8.38125
7.6625	8.3	6.1625	7.925
10.7688	10.6937	8.80625	7.425
10.2125	11.1	7.05625	6.24375
body weight
	NCD								NCD+Lim								HFD								HFD+Lim
1	25.2	23.7	22.5	23.1	23.04	23.94	23.94	24.21	22.68	24.33	20.25	23.79	23.94	24.03	24.93	23.94	26.2	23.5	26.9	26	26.5	26.2	25.9	23	22.4	26.9	23.9	25.7	24.3	26.4	26.1	27.5
2	25	23.1	22.1	23	24.93	26.46	25.74	26.46	22.5	25.79	22.89	20.7	24.48	25.02	26.82	25.38	27.2	27.3	27.1	29.2	23.7	27.4	27.8	22.7	22.2	26.8	24.2	26.2	25.1	26.3	24.5	27.5
3	26.2	23.5	22.3	22.7	26.64	28.35	27.36	27.9	23.58	24.15	24.07	20.43	26.1	26.19	27.45	26.55	24.7	28.4	29.8	27.9	29	27.1	28.6	23.7	23.2	27.4	24.8	28.1	25.5	27.3	26.8	30.1
4	26.8	23.8	23.1	23.1	26.46	27.54	26.73	27.72	24.12	21.42	20.79	25.79	25.92	27	28.35	27.72	25.2	28.7	30.2	28.9	29.3	27	29.1	24.8	23.6	28.1	25.1	29	26.1	28.2	27.5	30.3
5	28.3	24.9	24.2	24.3	26.55	27.99	26.82	28.08	25.47	22.41	26.78	21.87	26.55	26.91	28.71	28.08	33.1	30.6	33.7	36	28.8	32.2	34.1	24.7	24.6	30.5	26.6	31.3	26.8	29.4	30.3	32.2
6	28.9	26.3	25.2	24.5	27.18	27	27.99	28.44	26.01	23.67	22.68	22.05	24.66	26.91	28.89	27.63	35.1	31.6	36.4	37.9	30.3	34.2	36.9	25.8	25.6	32.2	27.9	33	28	30.5	32.5	34.4
7	29.4	26.4	25	25.1	27.18	28.98	27.09	27.45	26.46	25.76	24.5	20.59	26.37	28.17	29.34	28.53	36.2	31.7	37.6	38	31.1	35.9	37.4	28.7	26.1	32.6	28.6	34.1	29.8	31.1	33.8	32.5
8	30.1	26.6	25.3	25.4	26.91	29.52	27.72	27.72	27.09	23.94	22.77	22.86	27.09	27.9	29.52	28.8	37.6	31.9	38.3	38.4	32.1	37.1	38.4	32.3	27.4	33.5	29.8	35.8	31	32.6	35.6	30.4
9	30.7	27	25.5	25.5	27.99	29.52	27.9	28.62	27.63	24.3	26.95	22.95	28.44	28.53	29.88	30.51	40.4	33.8	40.4	40	34	39.3	40.4	34.6	28.4	35.6	31.4	37.8	31.5	32.5	36.3	30.2
10	31.8	27.7	25.8	26.1	28.44	30.51	28.89	29.52	28.62	21.93	23.22	28.49	29.16	28.62	29.7	30.24	41.4	33.9	43.1	42	35.2	40.7	42.9	36.6	29.1	36.6	32.6	39.7	31.6	33.2	37.3	31.3
body weight gain
NCD	NCD+Lim	HFD	HFD+Lim
6.6	5.94	15.2	6.7
4	2.4	10.4	9.7
3.3	2.97	16.2	8.7
3	4.7	16	14
5.4	5.22	8.7	7.3
6.57	4.59	14.5	6.8
4.95	4.77	17	11.2
5.31	6.3	13.6	3.8
Epididymal WAT (g)					Subcutaneous WAT (g)					Liver weight (g)
NCD	NCD+Lim	HFD	HFD+Lim		NCD	NCD+Lim	HFD	HFD+Lim		NCD	NCD+Lim	HFD	HFD+Lim
1.03	1.2	3.36	1.38		0.63	0.6	1.36	0.98		0.83	1.1	1.38	1.14
0.91	0.82	3.35	2.22		0.51	0.32	2.35	1.22		1.01	1.09	1.33	1.25
0.39	1.42	2.85	2.01		0.29	0.92	2.85	1.01		1.13	0.88	1.76	1.19
0.44	1.02	3.12	2.7		0.24	0.36	2.12	1.7		0.84	0.86	1.41	1.12
1.42	1.05	3.21	1.82		0.69	0.55	1.21	1.82		0.98	0.87	1.3	0.87
0.87	1.05	2.37	1.96		0.39	0.45	1.37	1.96		0.84	0.93	1.42	0.83
0.73	0.73	2.68	2.47		0.33	0.32	3.68	1.47		0.99	1.13	1.4	0.83
0.81	0.76	2.66	1.37		0.51	0.26	1.66	1.37		0.73	1.2	1.31	1.08

## Sheet: Fig.2
Serum ALT (IU/L)					Serum AST (IU/L)					Serum ALP (IU/L)
NCD	NCD+Lim	HFD	HFD+Lim		NCD	NCD+Lim	HFD	HFD+Lim		NCD	NCD+Lim	HFD	HFD+Lim
46.8	31.7	121.7	82.2		115.6	67.5	267.5	235.1		46.16	58.04	136.04	88.64
30.4	62.3	202.3	96		94.7	89.4	349.4	213.3		36.48	44.76	122.76	65.2
34.1	22	142	45		92.9	92.1	392.1	302.7		40.92	26.4	100.4	104
35	21.3	71.3	50.7		76.4	85	500.5	216.3		42	25.56	105.56	80.84
46.4	58.8	108.8	146.8		116.9	72.7	372.7	202.6		55.68	50.56	130.56	86.16
68.9	26.1	156.1	116.8		89	103.3	333.3	190.5		42.68	31.32	127.32	60.16
35.1	53.2	103.2	43.6		64.9	95.5	435.5	470.5		42.12	33.84	103.84	72.32
34.3	40	90	87.9		92.3	90.7	410.7	219.6		31.16	48	108	95.48
NAFLD activity score
	NCD								NCD+Lim								HFD								HFD+Lim
Steatosis	0	0.33	0	0	0	0	0.33	0	0	0.6	0	0	0	0	0.33	0	3	2	3	1.66667	3	2.33333	2	2.33333	1.66667	1.33333	2	1.33333	0.66	1	0.666667	0.666667
Inflammation	0	0	0	0	0	0	0	0.66	0	0.33	0	0	0	0	0	0.33	1.33333	2	1.66667	1	1	1	1.33333	1.66667	1.66667	1	0.333333	0.666667	1	0.333333	0.333333	0
Ballooning	0	0.6	0	0.3	0	0	0	0	0	0.3	0	0	0	0.33	0	0	1.66667	1.33333	1.33333	2	1	1	1	2	0.666667	0.333333	0	0.333333	0.333333	0	0.666667	0.666667

## Sheet: Fig.3
Hepatic TC (mg/g)					Hepatic TG (mg/g)
NCD	NCD+Lim	HFD	HFD+Lim		NCD	NCD+Lim	HFD	HFD+Lim
20.97	17.62	51.95	28.7		27.06	29.66	284.73	182.52
29.04	23.16	56.03	38.04		57.03	96.61	235.05	118.72
31.62	34.05	59.54	31.47		35.47	87.53	242.8	247.4
45.87	31.25	45.87	35.23		59.74	59.74	272.35	170.58
17.69	45.87	51.61	24.82		79.83	41.62	232.15	245.66
29.11	18.14	86.88	38.23		57.03	57.03	254.12	235.05
16.11	31.85	66.15	49.32		35.47	35.47	189.05	109.27
20.98	39.54	46.24	51.9		47.58	27.06	289.05	93.51
Percent stained area (%)
NCD	NCD+Lim	HFD	HFD+Lim
5	4.6	45.7	14.9
1	2.1	40.9	22.6
6.9	0.9	51.8	9.2
6.7	3.5	65.8	13
3.2	4.1	58.9	23
1.8	1.5	67.3	6.1
2.1	6.6	44.1	14
Fatty acid synthesis related genes
	NCD					NCD+Limonin					HFD					HFD+Limonin
Fasn	1.17	1.05	0.87	0.95	1.06	1.19	0.77	0.98	0.83	1.04	3.32	3.47	4.39	3.45	2.62	1.63	1.7	2.51	1.39	1.76
Scd1	1.1	1.08	0.82	0.92	1.07	1.07	1.12	0.82	0.79	0.86	2.8	2.66	4.22	4.53	2.5	1.38	1.62	1.45	1.09	0.89
Acc1	1.32	0.64	0.94	0.98	1.01	0.6	1.14	1.03	0.99	0.87	2.03	2.16	1.64	2.09	1.6	1.1	1.22	1.54	0.94	0.98
Cholesterol synthesis related genes
	NCD					NCD+Lim					HFD					HFD+Lim
Hmgcr	1.13	0.89	0.99	1.03	1.09	0.87	0.69	1.1	1.08	0.79	2.43	1.86	2.29	2.54	1.57	0.96	0.73	0.76	1.44	1.3
Hmgcs	1.01	1.02	0.99	1.12	0.99	1.02	0.69	0.9	0.49	1.12	2.03	2.21	1.59	1.46	1.89	1.06	1.25	1.18	0.57	1.07

## Sheet: Fig.4
	phospho-AMPKα/AMPKα			phospho-ACC/ACC
NCD	1.04448	0.885098	0.820223	0.664625	0.623511	0.658077
NCD+Lim	1.15019	1.1769	1.24515	0.983677	1.26582	0.778786
HFD	0.395904	0.392167	0.566691	0.161941	0.151222	0.135177
HFD+Lim	1.23242	0.950238	1.03779	0.660024	0.908771	0.517752
	phospho-AMPKα/AMPKα			phospho-ACC/ACC
0	0.089134	0.065341	0.048711	0.191762	0.102172	0.102064
5	0.215646	0.121985	0.231853	0.323249	0.217193	0.281132
10	0.333196	0.25617	0.42108	0.352571	0.302468	0.36541
25	0.439143	0.541103	0.379877	0.551987	0.675198	0.517761
50	0.744005	0.876531	0.61912	0.817021	0.923391	0.612301
100	0.822311	1.01592	0.809124	1.05475	0.987122	0.897432
	phospho-AMPKα/AMPKα			phospho-ACC/ACC
0	0.042996	0.024239	0.041293	0.030983	0.02109	0.040129
1	0.31	0.211398	0.312795	0.03286	0.034127	0.04187
2	0.32	0.511274	0.264327	0.064854	0.08465	0.047831
4	0.48	0.71398	0.419603	0.22	0.287641	0.199248
8	0.601182	0.780086	0.613974	0.43	0.504197	0.409834
16	0.828178	0.97561	0.804479	0.957401	1.05673	0.906329
	phospho-AMPKα/AMPKα			phospho-ACC/ACC
	0.655406	0.547021	0.509425	0.455837	0.490445	0.430687
	0.316313	0.256784	0.331063	0.11903	0.201374	0.175341
	0.562551	0.653391	0.511064	0.49995	0.553075	0.52008
	0.627166	0.721168	0.621491	0.616481	0.674501	0.61351

## Sheet: Fig.5
TC (μmol/mg protein)					TG (μmol/mg protein)
1	2	3	4		1	2	3	4
0.10443	0.183212	0.126216	0.161852		0.170374	0.61265	0.240621	0.609575
0.091253	0.17268	0.124358	0.197864		0.167139	0.579672	0.247072	0.4068
0.061423	0.151352	0.11597	0.167864		0.153121	0.681946	0.362553	0.419291
TC (μmol/mg protein)					TG (μmol/mg protein)
1	2	3	4		1	2	3	4
0.103848	0.205491	0.151613	0.193014		0.371629	0.686374	0.505283	0.689548
0.095488	0.177958	0.147653	0.223094		0.371629	0.629176	0.479465	0.682981
0.128769	0.189374	0.143127	0.237947		0.347566	0.667989	0.468401	0.737707

## Sheet: Fig.6
TC (mmol/g protein)
	DMSO						Limonin
N2	0.352449	0.371761	0.362105	0.357277	0.357277	0.447621	0.284437	0.288443	0.288443	0.280431	0.184437	0.280431
aak-2	0.802038	0.766733	0.549423	0.592021	0.569924	0.591112	0.701288	0.598941	0.82505	0.718523	0.788491	0.81159
TG (mmol/g protein)
	DMSO						Limonin
N2	2.66573	2.59824	2.59824	2.59824	2.5645	3.07997	2.12793	2.15593	2.15593	2.12793	2.21193	2.02793
aak-2	3.15633	2.67724	2.98724	2.67724	2.83224	2.87451	3.51827	3.30694	3.12749	2.90316	3.30694	2.37424

## Sheet: Fig.8
	DMSO			PA			PA+Lim			PA+Lim+Comp C
Fasn	1.01	0.96	1.04	1.61	1.69	1.52	0.47	0.52	0.47	1.37	1.28	1.62
Acc1	0.97	1.09	0.95	1.71	1.45	1.53	0.85	0.93	0.75	1.3	1.29	1.49
Hmgcr	0.83	1.12	1.04	1.44	1.74	1.52	0.7	0.9	1.05	1.37	1.1	1.65
Hmgcs	0.93	1.1	0.98	1.52	1.27	1.1	0.73	0.89	0.69	1.41	1.31	1.53
	DMSO										PA										PA+Lim										PA+Lim+CompC
SREBP1	0.89	0.780988	0.748485	0.762712	0.821429	0.625135	0.652174	0.877778	0.938462	0.704545	3.67321	3.69013	3.60842	2.925	2.81579	3.11765	2.81132	2.83607	3.05556	3.05882	1.31347	1.45479	1.26326	1.0349	1.29677	1.3359	1.21104	1.21659	1.43657	1.56011	2.97067	2.77341	2.90766	2.19987	2.8734	3.01556	2.24976	2.69853	1.99653	2.40982
SREBP2	0.878305	0.831262	0.741612	0.687134	0.821159	0.762521	0.543367	0.852231	0.777778	0.827185	4.65098	4.41138	4.1158	4.22222	3.98249	2.57801	2.1146	3.8451	2.9043	2.56791	1.79003	1.36562	1.66754	1.46783	1.69846	1.2249	1.77604	1.68944	1.39644	1.29057	4.32876	3.97168	4.02349	3.8764	3.05664	2.87065	3.80698	3.55578	3.30744	3.44011

## Sheet: Fig.S1
FBG (mmol/L)					FINS (ng/mL)					HOMA-IR
NCD	NCD+Lim	HFD	HFD+Lim		NCD	NCD+Lim	HFD	HFD+Lim		NCD	NCD+Lim	HFD	HFD+Lim
7.7	9.78	12.85	12		1.29833	1.30333	1.57	1.46833		0.444318	0.566515	0.896644	0.783111
9.5	7.52	14.78	10.44		1.68167	0.836667	2.17	1.69833		0.710037	0.279633	1.42545	0.788027
8.1	7.28	14.66	10		1.43167	1.54167	2.20833	2.37		0.5154	0.498815	1.43885	1.05333
8.8	10.13	13.62	11.7		1.27333	1.695	2.62833	1.80833		0.498015	0.763127	1.59102	0.940333
7	8.3	14.4	10.5		0.893333	1.12167	1.78833	1.65167		0.277926	0.41377	1.14453	0.770778
10.1	7	13.1	11.01		1.02667	1.12	2.82	1.57333		0.460859	0.348444	1.64187	0.769884
6.6	7.1	13.72	12.96		0.826667	1.61333	2.74667	1.48		0.242489	0.509096	1.67486	0.85248
5.2	7.9	15.53	13.88		1.22	1.42667	2.56	1.7		0.281956	0.500919	1.76697	1.04871
OGTT
	NCD					NCD+Limonin					HFD					HFD+Limonin
0	7.7	9.5	8.1	8.8		9.78	7.52	7.28	10.13		12.85	14.78	14.66	13.62		12	10.44	10	11.7
30	11.3	13.7	12	11.6		11.5	12.1	10.9	12.9		14.1	21.5	24.4	27.5		12.4	14.1	17.7	15.9
60	11.3	14.4	12.1	10.1		10.7	11.3	10.9	10.8		16.3	19.3	21	22.9		10.5	9.9	20.7	13.2
90	10.8	11.2	9.8	9.6		9.6	9.6	9	9.6		14	17.3	17.9	19.1		9.6	12	17	11.8
120	10.5	7.7	9.3	8.2		9	8.2	8.5	9.9		14.3	14.5	16.3	15.1		9.2	11.8	14.3	12.3
AUC (mmol/L × min)
NCD	NCD+Lim	HFD	HFD+Lim
1275	1235.7	1739.25	1293
1437	1225.8	2182.2	1413.6
1278	1160.7	2363.4	2026.5
1194	1299.45	2515.8	1587
	NCD					NCD+Limonin					HFD					HFD+Limonin
0	7	10.1	6.6	5.2		8.3	7	7.1	7.9		14.4	13.1	13.7	15.5		10.5	11	12.9	13.8
30	4.6	6.8	4.5	3.9		5.5	3	3.7	5.8		9.5	4	6.7	4.8		4.7	7.9	5.1	6.9
60	3.8	4.1	4.2	3.2		4.3	3.9	5	4.2		4.3	7.9	5	3.2		4.9	5.3	3.3	5.1
90	5.1	4.3	4.8	3.6		6.2	4.2	4.6	5.7		8.2	7.2	6.6	7.7		5.3	5.9	4.3	5.9
120	7.6	5.8	4.5	3.9		9.5	5	5.7	4.8		11.3	10.3	8.8	10.7		6.6	6.3	5.1	6.1
AUC (mmol/L × min)
NCD	NCD+Lim	HFD	HFD+Lim
624	717	1045.5	703.5
664.5	543	924	832.5
571.5	621	886.5	651
457.5	631.5	864	835.5

## Sheet: Fig.S2
Serum TC (mmol/L)					Serum TG (mmol/L)
NCD	NCD+Lim	HFD	HFD+Lim		NCD	NCD+Lim	HFD	HFD+Lim
2.66	2.16	5.07	3.26		1.01	1.4	1.75	1.41
3.04	2.28	4.42	3.18		0.94	1.15	1.36	1.45
2.57	1.71	3.28	2.25		1.65	1.34	3.29	2
2.56	2.33	3.6	2.18		0.83	1.43	3.37	2.58
1.56	1.76	4.05	2.71		0.97	0.97	3.01	1.18
2.16	2.36	4.18	3.45		1.59	0.59	2.83	1.39
2.06	2.56	2.2	2.03		1.53	0.53	2.18	1.78
2.43	2.83	3.93	3.11		0.53	0.53	2.14	2.08
Serum HDL-C (mmol/L)					Serum LDL-C (mmol/L)
NCD	NCD+Lim	HFD	HFD+Lim		NCD	NCD+Lim	HFD	HFD+Lim
1.6	1.28	2.08	2.03		0.57	0.31	0.51	0.5
2.16	1.58	2.78	2.37		0.33	0.47	0.57	0.27
1.84	1.47	1.47	1.56		0.34	0.63	0.63	0.27
1.32	2.07	1.87	1.4		0.4	0.35	0.45	0.21
1.56	1.64	2.64	1.81		0.56	0.45	0.45	0.34
1.2	1.48	2.68	2.42		0.25	0.21	0.42	0.4
1.75	1.73	2.73	1.89		0.27	0.36	0.36	0.38
1.84	1.57	2.37	2.09		0.35	0.3	0.5	0.21
Serum NEFA (mmol/L)
NCD	NCD+Lim	HFD	HFD+Lim
2.33	1.79	6.2	5.02
2.52	2.16	4.08	5.31
3.79	3.09	6.2	4.05
3.97	2.84	6.48	1.95
2.58	3.64	7.09	4.58
4.26	3.98	4.53	4.45
2.49	4.53	5.38	4.04
3.5	4.47	5.05
